# Supplementary material for: Visualization and Analysis of Air Pollution and Human Health Based on Cluster Analysis: A Bibliometric Review from 2001 to 2021
Source: Int J Environ Res Public Health. 2022 Oct 5;19(19):12723. doi: 10.3390/ijerph191912723 (PMC9566718; doi:10.3390/ijerph191912723)
Supplement: Supplementary file 1 [file ijerph-19-12723-s001.zip]

Archive with 1 entries (1 files):
- ijerph-1856402-supplementary.pdf
